# Supplementary material for: MED1 Ablation Promotes Oral Mucosal Wound Healing via JNK Signaling Pathway
Source: Int J Mol Sci. 2022 Nov 2;23(21):13414. doi: 10.3390/ijms232113414 (PMC9655393; doi:10.3390/ijms232113414)
Supplement: Supplementary file 1 [file ijms-23-13414-s001.zip]

Archive with 1 entries (1 files):
- ijms-1948245-supplementary.pdf
